# Supplementary material for: Punk’s not dead. Fungi for tinder at the Neolithic site of La Draga (NE Iberia)
Source: PLoS One. 2018 Apr 25;13(4):e0195846. doi: 10.1371/journal.pone.0195846 (PMC5918798; doi:10.1371/journal.pone.0195846)
Supplement: S1 Table — (XLSX) [file pone.0195846.s001.xlsx]

## Sheet: Full1
Year	Reference	CoordenatIdentification	Taxa	Long	Wide	Thickness	Conservation	Evidences of manipulation
Draga 1998	JD-83	60	Ganoderma adspersum	30	38	20	whole
Draga 1998	JD-83	60	Ganoderma adspersum	61	41	25	whole
Draga 1998	JD-86	62	Daedalea quercina	14	18	8	whole
Draga 1998	JD-86	62	Daedalea quercina	31	22	14	whole
Draga 1998	JD-86	62	Coriolopsis gallica	40	21	11	whole
Draga 1998	JD-86	62	Daedalea quercina	45	35	12	whole
Draga 1998	JD-86	62	Daedalea quercina	47	28	23	whole
Draga 1998	JE-82		Ganoderma adspersum	32	44	17	whole
Draga 1998	JE-83	38	Ganoderma adspersum	50	32	25	whole
Draga 1998	JE-85	47	Daedalea quercina	31	22	7	whole
Draga 1998	JF-82	16-14	Ganoderma adspersum	20	20	12	whole
Draga 1998	JF-82	16-14	Ganoderma adspersum	29	19	14	whole
Draga 1998	JF-83	3	Ganoderma adspersum	29	31	15	whole
Draga 1998	JF-84	14	Undetermined				fragment
Draga 1998	JF-85	26	Ganoderma adspersum	53	40	13	whole
Draga 1998	JG-83	17	Daldinia concentrica	24	33	17	whole
Draga 1998	JH-84/JH-48		Ganoderma adspersum	13	14	12	whole
Draga 1998	JH-84/JH-48		Ganoderma adspersum	61	43	22	whole
Draga 2000	JJ-85	26	Ganoderma adspersum	30	10	8	whole
Draga 2000	JJ-85	22	Undetermined				fragment
Draga 2001	JI-87	8	Ganoderma adspersum	67	60	18	whole
Draga 2001	JJ-87	44	Coriolopsis gallica	37	52	10	whole
Draga 2001	JJ-87	44	Skeletokutis nivea	40	70	12	whole
Draga 2001	KB-87	10	Ganoderma adspersum	70	80	27	whole
Draga 2001	R-5		Skeletokutis nivea	25	25	5	whole
Draga 2001	R-5		Daedalea quercina	64	31	20	whole
Draga 2002	JJ-91	12	Ganoderma adspersum	110	61	30	whole
Draga 2002	KB-89	17	Ganoderma adspersum	85	50	30	whole
Draga 2002	R-26		Daldinia concentrica	25	36	21	fragment
Draga 2002	R-27		Ganoderma adspersum	30	25	16	whole
Draga 2003	JE-88	17	Skeletokutis nivea	61	34	9	whole
Draga 2003	JF-89		Daedalea quercina	35	44	25	whole
Draga 2003	JF-91		Ganoderma adspersum	27	34	8	whole
Draga 2003	JF-91		Ganoderma adspersum	18	8	3	fragment	The perimeter has been cut
Draga 2003	JG-89		Ganoderma adspersum	30	47	32	fragment	Partially carbonized
Draga 2003	JG-88	17	Lenzites warnieri	23	120	3	fragment	Lamellae
Draga 2003	JG-88		Ganoderma adspersum	47	86	24	fragment	Partially carbonized
Draga 2003	JG-91		Ganoderma adspersum	65	48	27	fragment
Draga 2003	JG-91	4	Ganoderma adspersum				fragment
Draga 2003	JH-87		Coriolopsis gallica	42	65	12	whole
Draga 2003	R-26	5	Coriolopsis gallica	25	46	7	fragment
Draga 2003	R-26	2	Ganoderma adspersum	62	46	17	whole
Draga 2003	R-26	6	Daedalea quercina	21	39	14	whole
Draga 2003	R-26	4	Daedalea quercina	36	22	13	fragment
Draga 2003	R-26	3	Lenzites warnieri	26	37	13	fragment
Draga 2003	R-4		Ganoderma adspersum	60	48	18	whole
Draga 2003	R		Coriolopsis gallica	65	67	8	fragment
Draga 2003	JG-90		Daldinia concentrica	15	22	5	fragment
Draga 2003	JH-90		Daldinia concentrica	20	28	10	fragment
Draga 2003	R	2	Daldinia concentrica	19	34	4	fragment
Draga 2003	R	1	Daldinia concentrica	14	22	7	fragment
Draga 2003	R	3	Daldinia concentrica	18	24	4	fragment
Draga 2003	JC-91		Daldinia concentrica	15	20	15	fragment
Draga 2003	JC-91		Daldinia concentrica	11	20	13	fragment
Draga 2003	JC-91		Ganoderma adspersum	20	22	13	whole
Draga 2004	JE-92	32	Coriolopsis gallica	86	34	12	whole
Draga 2004	JE-92	19	Ganoderma adspersum	30	20	13	whole
Draga 2004	R-41	41	Coriolopsis gallica	45	48	16	whole
Draga 2004	R-41	41	Coriolopsis gallica	85	25	5	fragment
Draga 2004	R-42	42	Ganoderma adspersum	22	35	27	whole
Draga 2005	KE-87	8	Ganoderma adspersum	88		21	fragment
Draga 2005	KE-91	20	Ganoderma adspersum	107	60	44	whole
Draga 2010	JI-80		Daldinia concentrica	17	19	5	whole
Draga 2010	JI-80		Ganoderma adspersum	21	27	10	fragment
Draga 2010	JJ-79		Ganoderma adspersum	19	16	6	whole
Draga 2010		916	Ganoderma adspersum	30	23	9	fragment									3
Draga 2010	JH-79	1804	Ganoderma adspersum	23	24	11	whole
Draga 2011	JC-80	4274	Ganoderma adspersum				fragment
Draga 2011	JG-80	2461	Daldinia concentrica				fragment
Draga 2012	IJ-78	4866	Ganoderma adspersum	30	28	7	fragment
Draga 2012	IJ-78	4866	Ganoderma adspersum				fragment
Draga 2012	IJ-80	4303	Ganoderma adspersum	20	24	10	whole
Draga 2012	JA-78	4034	Ganoderma adspersum	24	20	10	fragment	Partially carbonized
Draga 2012	JA-78	4034	Ganoderma adspersum	25	18	12	fragment
Draga 2012	JC-79	2918	Ganoderma adspersum	24	35	18	whole
Draga 2012	JD-78	2763	Ganoderma adspersum	140	98	29	whole
Draga 2012	JE-80	4302	Ganoderma adspersum	22	33	5	fragment
Draga 2012	JE-81	4318	Ganoderma adspersum				fragment
Draga 2012	JE-81	4318	Ganoderma adspersum				fragment
Draga 2012	JE-81	4318	Ganoderma adspersum				fragment
Draga 2012	JF-79	4299	Ganoderma adspersum	9	10	12	whole
Draga 2012	JF-81	3774	Ganoderma adspersum				fragment
Draga 2012	JH-81	4300	Ganoderma adspersum	17	17	8	whole
Draga 2012	JH-81	4301	Ganoderma adspersum	40	35	14	fragment	The perimeter has been cut
Draga 2012	JH-80	2732	Ganoderma adspersum	90	52	20	whole
Draga 2013		6211	Ganoderma adspersum	33	40	11	whole
